# Supplementary material for: Association of Cancer Stage and Comorbidity Burden with 12-Month Clinically Significant Cognitive Decline After Gynecologic Cancer Surgery: A Competing-Risk Retrospective Cohort Study
Source: Medicina (Kaunas). 2026 May 19;62(5):988. doi: 10.3390/medicina62050988 (PMC13208514; doi:10.3390/medicina62050988)
Supplement: Supplementary file 1 [file medicina-62-00988-s001.zip]

Archive with 2 entries (2 files):
- Supplementary Material S1 Standardized Data Dictionary.pdf
- revised Supplementary Materials..pdf
